# Supplementary material for: Glioblastoma-Derived Small Extracellular Vesicles: Nanoparticles for Glioma Treatment
Source: Int J Mol Sci. 2023 Mar 21;24(6):5910. doi: 10.3390/ijms24065910 (PMC10054028; doi:10.3390/ijms24065910)
Supplement: Supplementary file 1 [file ijms-24-05910-s001.zip]

Archive with 1 entries (1 files):
- ijms-2303835-supplementary.pdf
